# Supplementary material for: The Effects of Ultrasound Treatment of Graphite on the Reversibility of the (De)Intercalation of an Anion from Aqueous Electrolyte Solution
Source: Nanomaterials (Basel). 2022 Nov 8;12(22):3932. doi: 10.3390/nano12223932 (PMC9693535; doi:10.3390/nano12223932)
Supplement: Supplementary file 1 [file nanomaterials-12-03932-s001.zip]

Archive with 1 entries (1 files):
- nanomaterials-1984743-supplementary.pdf
